# Supplementary material for: Potential Genes Associated with COVID-19 and Comorbidity
Source: Int J Med Sci. 2022 Jan 24;19(2):402–15. doi: 10.7150/ijms.67815 (PMC8795808; doi:10.7150/ijms.67815)
Supplement: Supplementary file 1 — Supplementary file. [file ijmsv19p0402s1.r]

install.packages("colorspace")
install.packages("stringi")
if (!requireNamespace("BiocManager", quietly = TRUE))
  install.packages("BiocManager")
BiocManager::install("apeglm")
if (!requireNamespace("BiocManager", quietly = TRUE))
    install.packages("BiocManager")
   
BiocManager::install("DOSE")
if (!requireNamespace("BiocManager", quietly = TRUE))
    install.packages("BiocManager")  
BiocManager::install("pathview")

if (!requireNamespace("BiocManager", quietly = TRUE))
    install.packages("BiocManager")  
BiocManager::install("clusterProfiler")

setwd("D:\\GO+KEGG")
library("clusterProfiler")
library("org.Hs.eg.db")
rt=read.table("id.txt",sep="\t",header=T,check.names=F)
rt=rt[is.na(rt[ss,"entrezID"])==F,]

###GO
BP<-enrichGO(gene = gene,OrgDb = org.Hs.eg.db,ont='BP',pAdjustMethod = "BH",pvalueCutoff =0.01, qvalueCutoff = 0.01)
 CC<-enrichGO(gene = gene,OrgDb = org.Hs.eg.db,ont='CC',pAdjustMethod = "BH",pvalueCutoff =0.01, qvalueCutoff = 0.01)
 MF<-enrichGO(gene = gene,OrgDb = org.Hs.eg.db,ont='MF',pAdjustMethod = "BH",pvalueCutoff =0.01, qvalueCutoff = 0.01)
write.table(as.data.frame(BP),file="go.BP.txt",sep="\t",quote=F,row.names = F)
write.table(as.data.frame(CC),file="go.CC.txt",sep="\t",quote=F,row.names = F)
write.table(as.data.frame(MF),file="go.MF.txt",sep="\t",quote=F,row.names = F)
###KEGG
kk <- enrichKEGG(gene = gene, organism = "hsa", pAdjustMethod = "BH",pvalueCutoff =0.01, qvalueCutoff = 0.01)
write.table(kk,file="KEGG.txt",sep="\t",quote=F,row.names = F)


 
