# Supplementary material for: Potential Genes Associated with COVID-19 and Comorbidity
Source: Int J Med Sci. 2022 Jan 24;19(2):402–15. doi: 10.7150/ijms.67815 (PMC8795808; doi:10.7150/ijms.67815)
Supplement: Supplementary file 2 — Supplementary table 1. [file ijmsv19p0402s2.xlsx]

## Sheet: Related genes
Related genes of coronary artery disease	Related genes of diabetes mellitus	Related genes of hypertension	Related genes of COVID-19
LOC105375733	FTO	ATP2B1	CPT2
LOC105377142	CDKN2B-AS1	LOC108783645	IL6R
APOC1	GCKR	UMOD	FCGR2A
SLC17A4	KCNJ11	MOV10	RANBP2
LDLR	UMOD	FSTL4	IL1B
PINX1	APOC1	CACNB2	IL1RN
CFDP1	LOC105372829	SLC39A8	STAT1
SAMD4A	PRKAG2	ZNF831	MTBS1
MTHFR	SUGP1	FES	NRAMP1
NOS3	CPS1	ARHGAP42	CX3CR1
TLR4	LOC101927366	BAG6	CCR2
SELE	ARL6	PLCE1	CCR5
C1orf112	MEN1	CNNM2	TLR3
PON1	PLEKHH2	CYP17A1	IL6ST
SCARB1	CP	HECTD4	PFBI
NPY	LOC101928462	L3MBTL4	SM1
LOC108783645	PDILT	APOE	SM2
CX3CR1	ZCCHC8	CACNA1H	IFNGR1
ADD1	ATP2B1	P4HA2	DOCK8
CDCA3	LINC00243	ENPEP	NUP214
CFH	SLC39A8	GPR39	MBL2
APOE	SHROOM3	LYN	RAG1
ZC3HC1	HS6ST1	COL4A5	UNC93B1
ANGPTL4	SLC22A2	PKD2	FADD
PCSK9	HPN-AS1	PKD1	TBK1
PPARG	HJV	MEN1	IRF9
ABCA1	PIP5K1B	COL4A1	TRAF3
LPL	GRHL1	CAPZA1	CCL3
ADAMTS7	FOXP2	WNT2B	STAT3
TCF7L2	FADS2	LOC105369743	TICAM1
CRP	MAML3	ZNF318	IFNL3
LEPR	WDR72	LOC105370003	FUT2
APOA1	OR5V1	PLEKHH2	IRF3
FABP2	UBE2Q2	NT5C2	ZNF341
PPARA	BAZ1B	OR5B12	STK4
CD40	BCAS3	LRRC10B	TLR7
KIF6	TPRKB	DPEP1	RPGR
APOA5	TRIM31-AS1	CDH18	MAGT1
CXCL16	DAB2	NDUFS3	TRIF
TRIB3	ALDH1A2	SGCZ	SE
TERT	PMM2	FRMD3	SCYA3
ICAM4	HLA-B	ZDHHC2	RP3
LMNA	HBB	GRK6	NUP358
CETP	CARMIL1	LOC102723446	NRAMP
ALDH2	LOC101927745	CASZ1	NAK
AGT	SLC34A1	FGD5	MVCD4
PALLD	TPPP	CYP11B2	MST1
NOX4	TCF7L2	CACNA1D	MBL
GOT2	CERT1	KCNK3	ISGF3
MIR6886	BCL3	CLCN2	IMD74
FTO	TLR1	GUCY1A1	IMD27A
HSPA1L	ITPK1	CDKN2B-AS1	IL6RQ
VAMP8	CYP21A2	IKZF5	IL28B
CCR5AS	ARG1	ZFAT	IIAE7
SOD3	POLK	SCNN1B	IIAE4
ADRB2	LOC105376759	RPTOR	IIAE2
LPA	GATM	PMM2	IIAE1
PLA2G7	OR2B2	DARS2	IGFR2
RGS5	CELSR2	ATXN2	IAP
CDKN2B-AS1	SLC30A3	LOC107985154	HIES4
IL23R	LOC105375490	HMBS	HIES3
SMARCA4	ANKRD26	CLDN19	GPR13
LTF	SIK3	HSPB8	D9S46E
RNF213	ZFHX3	RGL3	CMKBR5
TCF21	KRTAP3-3	SLC22A7	CMKBR2
LRP6	CUBN	DNAAF1	CD40BP
DELEC1	LPA	ZNF536	CANDF7
ESR2	PLCG1	FGF5	APRF
TNNT2	SEMA5B	EML6	XMEN
ACE	THSD7B	FURIN	V28
ALOX5	LINC02694	HOTTIP	SLC11A1
DLEU7-AS1	NFATC1	STK3	MIP1A
PECAM1	EIF2S3	LOC102724749	MBP1
COP1	LOC101928338	LSP1	LAP1
DECR1	ZPR1	MACROD2	KRS2
MRE11	MTHFR	LOC107985394	ISGF3G
WRN	SLC30A8	TNXB	IMD31A
CSK	NOS3	LRRC7	IMD27B
ADIPOQ-AS1	LOC108783645	GBA	IL6QTL
SHBG	PPARG	TBX2	IIAE6
CASC8	HNF1A	SWAP70	HIES
ZBTB37	PPARA	MICALL2	FTDALS4
MCL1	ACE	BST1	DIRA
LOC107986777	AGER	USP8	CRD
SOX6	AGT	PTPN11	CD32
SMAD3	MIR3142HG	APBB1IP	CCCKR5
MIA3	CDKAL1	ANTXR2	CAN
C5	PPARGC1A	RBM47	B12QTL1
SMIM12	MTNR1B	AGAP1	ANE1
CCR2	HNF1A-AS1	MYO6	TIIAC
SERPINE1	IRS1	TMEM212	RP15
TNF	SOD2	TAF1C	MBL2D
IL6-AS1	ADRB3	STN1	IMD31B
IL19	UCP2	BORCS7-ASMT	IIAE8
ADIPOQ	PDX1	KLHL29	IIAE3
RETN	SPINK1	SRGAP3	IDDM22
THBS4	CDCA3	TLR1	HIES5
NPPB	PNPLA3	LOC107984696	CDG1CC
APOB	TP53	FGD4	CAP1
PACERR	IFNL4	INF2	CAIN
CARD8	ABCC8	COL4A4	ADMIO1
EP300	MOK	IFIH1	MBPD
HMOX1	C1orf112	NFATC2	IMD31C
ZFHX3	FABP2	LINC00862	IIAE9
ECE1	PAX4	PLEKHG1	CRAF1
LOC105372629	KCNQ1	GML	COD1
LEP	ADIPOQ	XRCC4	IIAE5
IL6R	ACACB	HOXA10-HOXA9	CORDX1
SELPLG	SORBS1	YES1	AAK1
RYR3	SUMO4	LOC105377506	ABO
MC4R	AP4B1-AS1	PRRX1	ACE
AGER	APOA5	PGPEP1	ACE2
SNX19	HNF1B	HOXA-AS2	ADAM17
SOCS1	TLR4	LOC105375490	AGT
TNFRSF9	SELE	LOC101927025	AGTR2
AP4B1-AS1	BTN2A1	CERS5	ALB
AHSG	MIR23A	ULK4	ALPP
LMOD1	GCK	HOXB7	ANPEP
MIR3142HG	LOC105371475	TARID	BDKRB1
LOC105371082	CFH	SLC12A9	CCL2
CARMN	LOC105371642	GPR20	CD14
OLR1	C11orf65	EIF4BP8	CD19
MIR499A	HIF1A-AS3	CUX2	CD209
BRAP	LMNA	MYO9B	CD4
CR1	KLF11	MYH9	CD8A
NADSYN1	HNF4A	NOS3	CLEC4G
TNFSF4	PTPRD	LINC02875	CLEC4M
MYH15	CD38	HMGCS2	CRP
COL15A1	NQO1	ADRB2	CSF2
PLG	IL6-AS1	MTHFR	CSF3
MORF4L1	GCGR	ACE	CTSB
TBXA2R	SREBF1	AGT	CTSL
RGS2	PPARD	ADD1	CTSS
UBE2Z	CASQ1	CDCA3	CXCL1
CYBA	UTS2	PPARGC1A	CXCL10
COMT	LPL	ADIPOQ	CXCL2
SPP1	SH2B3	ADRB3	CXCL3
COL4A1	GC	EDN1	CXCL5
TGFB1	MYH9	ADRB1	CXCL6
MYH9	AHSG	PPARG	CXCL8
IL6R-AS1	ICAM4	STK39	CXCL9
ACSL1	NR3C1	NR3C2	DDX58
DNM3	PON1	CLCN6	DPP4
GSTO1	ALDH2	AGTR1	EGFR
KL	GHRL	ALDH2	F2
PTGIR	WFS1	GRK4	F3
ADRB3	PON2	CSK	FCGR3A
AGTR1	SLC16A11	CYP4F2	FGB
EDNRB-AS1	THADA	LIPJ	FURIN
EDN1	CRISPLD2	APLNR	FUT3
IL1RN	IL6R	LEPR	GPT
RIMS2	JAZF1	KCNIP1	HLA-A
F7	PLIN1	RNLS	HLA-C
IL1B	CYP4A11	MIR3142HG	HSPA5
CYP2B6	IGF2	APLN	IFIH1
ABCG1	TERT	RGS2	IFNA1
TLR1	GLIS3	COMT	IFNA2
TLR6	GRB14	GNAS	IFNAR1
GJA5	CCR5AS	CYP3A5	IFNAR2
ITGB3	SOD3	FTO	IFNB1
F13A1	P2RX4	ADRA2B	IFNG
PSRC1	NTRK2	CORIN	IL10
SELP	GCG	AVPR1A	IL17A
BDNF	ATF6	CLCNKB	IL18
HBB	AVPR1A	SSTR4	IL1A
CELSR2	ADRB2	CHGA	IL2
MTHFS	ANGPTL4	EDNRA	IL2RA
UCP2	ENPP1	CD36	IL4
KCNN3	LOC105378024	FASTKD3	IL6
ADTRP	CNR1	GCGR	IL7
ADCY10P1	GPX1	PRKCH	JAK1
GSDMB	G6PD	APOA5	JAK2
ALOX15	LINC02357	NPPA	KNG1
MBL2	PLA2G7	NR3C1	LOC106699567
HSD11B1	OGG1	HTR2A	LOC107548112
NLRP3	FN3K	BTN2A1	LOC111099027
USF1	SGK1	ADRA1A	LOC111413032
KNG1	ATP1A1	REN	LOC111822949
PIK3CD	MT2A	ABCB1	LOC111832671
BDNF-AS	VWF	GPX1	LOC112590816
FCGR2C	DROSHA	CFH	LOC112590817
SCN5A	CYP2R1	DROSHA	LOC112637023
MPO	ARID5B	LOC101929727	LOC112637025
TTR	BDNF	CYP4A11	LOC112639999
PIK3CB	LOC101929727	LMNA	LOC112679198
SGSM3	BRAP	SLC12A3	LOC112679202
SAA1	HECTD4	F2	LOC114022704
HGS	CLU	VEGFA	LOC115945160
PROCR	ERBB3	PPARA	LOC116158494
F2	UBASH3A	WNK4	LOC116158495
C1orf167	DOCK7	FADS1	LOC116183086
KALRN	CCL11	FABP2	LOC116183087
IKZF3	NOS2	IL6-AS1	LOC116186920
MYLIP	IL1B	IRS1	LOC116186921
APOA1-AS	MIRLET7A2	KDR	LOC116186942
BCL2L14	CDK4	NPPA-AS1	LOC117134593
CCR5	ID3	EMILIN1	LOC117134604
COL4A2	HOXC6	ACE2	LOC117134605
DLEU1	ERCC1	ECE1	LOC117134606
EDNRB	KALRN	DIO2	LOC117134607
GJA4	EEA1	NPR3	LOC117134608
GNB3	INSR	SIRT1	LOC117134611
HFE	RAI1	MMP2	LOC117135104
HNF4A	F2	ARG1	LOC117135105
HSD11B1-AS1	SOX2	ND2	LOC117135106
HSPA1A	SLC2A2	ERAP1	LOC117152610
ICAM1	CRP	CX3CR1	LOC117152611
IL10	KCNH7	NEDD4L	LOC117204000
IL6	INS-IGF2	EPHX2	LOC117204001
LOC102723321	INS	IGF2BP2	LOC117282006
LOC105372814	PRSS1	HSD11B2	LOC117307477
LOC107985203	CDH2	CYP3A4	LOC117307478
LOC107986594	ADH1B	LOC105374794	LOC117600004
MIR145	PEMT	ICAM4	LOC117693187
MIR146A	LINC02829	CETP	LOC118966792
MIR4761	CLEC16A	KL	LOC119086083
MIR499B	WDR36	UGT1A3	LOC119230225
MMP24-AS1-EDEM2	LOC105375258	MMP3	LOC119266102
PIGC	SEMA3F	GHRL	LOC120961763
PTGS2	PPIG	RETN	LOC121132685
PTPN22	ADIPOR1	SERPINE1	LOC121268921
RMI2	HLA-A	INSL6	MAVS
RNF213-AS1	NADSYN1	LOC105375494	MB
SLC17A1	COP1	PHACTR1	MTOR
SNORD74	CST3	CAT	NCAM1
ST20-MTHFS	RBPJ	MIR4713HG	NFKB1
TNC	TGM2	MTAP	NLRP3
ZPR1	KLC3	SELENBP1	NPPB
DLEU7	MFAP1	CCR5AS	NRP1
LOC105378642	GK	PRKAG2	PLG
MYH7B	ALB	GCG	PSMD1
SNORD75	KRT16	XDH	REN
STEAP1B	PVT1	TP53	RSAD2
LOC107985393	SHOC1	PSMD9	SERPINC1
GAS5	HNRNPUL2-BSCL2	C1orf112	SERPINE1
SNORD77	NEUROD1	VHL	SFTPD
SNORA103	RAN	CYP17A1-AS1	SLC6A19
SNORD76	TCF7	CAMK4	STAT2
IRS1	EHMT1	LOC105378525	TH2-LCR
ENPP1	PASK	ANXA5	TLR4
CD36	PLG	CYP2C19	TMPRSS2
PON2	KCNH6	CYP2C8	TNF
MMP3	SLCO1A2	CHRNA3	TNNI3
MEF2A	PRKN	LPIN1	TYK2
CCL2	TMPRSS7	SGK1	VEGFA
ALPQTL2	UCP3	DES
SAI1	LINC02456	FBLN2
SSU72	CETP	CXCL12
RERE	MIR3681HG	SLC24A2
MTOR	TPCN2	CYP2R1
SDHB	MAFA	NLRP3
MUL1	ARSG	MIR4686
DDOST	MAP3K5	SLC22A8
HSPG2	VEGFA	FCN3
ID3	TRPV1	DRAM1
RCAN3	NPY	PGR
CNKSR1	TNFRSF9	CLCNKA
DHDDS	IGF2BP2	ROCK2
CHC1	KMT5A	FAM189A1
RNU17A	ADH1C	NOX4
CCDC28B	FAF1	LTBR
RSPO1	PCSK9	WNK1
ELOVL1	XYLB	POLR1C
SZT2	LOC105370032	PDLIM5
PTPRF	SLC11A1	PADI4
TOE1	HMGCR	SMARCA4
MMACHC	ADIPOQ-AS1	LTF
STIL	HLA-DQA2	CXCL8
OPHLC	PEBP1	RNF213
DOCK7	TNFRSF4	RB1CC1
ALG6	LOC105377555	SHBG
ITGB3BP	VEGFC	PARP1
PGM1	APPL1	IL24
WLS	LOX	ALB
TYW3	MBL2	C7orf50
ACADM	IL1A	HIF1A-AS3
FAM73A	TNF	CYP2J2
UOX	IL19	ZC3HC1
GFI1	ADRB1	MMP7
DR1	CLOCK	NELL1
DBT	ATM	R3HDM2
RBM15	CASR	HOXC6
LAMTOR5	BCHE	ARMC5
C1orf88	CCKBR	FBN1
ST7L	LEPR	MT1A
MOV10	IRS2	FOLH1
SIKE	ADAMTSL3	KALRN
FCGR1B	PER2	TCN2
FCGR1C	RETN	COL17A1
NBPF15	GTF2A1	TOX
PIAS3	IL18	IL22
FCGR1A	CNTN3	GSTM5
CIART	ESR1	MIR6819
RPRD2	LOC105372629	CCHCR1
VPS72	CYP4F12	DMD
ZNF687	IFIH1	RABGAP1L
LCE3D	NUDC	DIO1
CHTOP	PCSK2	MTRR
TPM3	SLC19A2	TSC1
PYGO2	RBPJL	TH
PKLR	F7	GJA5
MEX3A	ABCB1	HDAC9
NTRK1	KIF6	CPS1
ATP1A2	AHR	PDC
LY9	FURIN	CDH13
FCER1G	COLEC10	SCAP
APOA2	ADAMTS13	ESR2
FCGR2A	ALPK1	KCNQ1
FCGR3A	POU2F1	SEMA3F
FCGR3B	LINC01405	RGS14
FCGR2B	ABCG2	LOC105376219
RGS4	MYLK	PPIG
NUF2	XPC	CYP1A1
PBX1	VDR	HSD3B1
MAEL	MC4R	CYP2D6
CREG1	HK2	RAC2
SCYL3	ROCK2	COL8A1
FMO2	SERPINA12	PAM
EEF1AKNMT	GAD2	TBXA2R
MIR3120	TOM1L2	KRT16
RGSL2	IL4	IRAIN
PDCN	DIO2	GSTM2
RGSL1	UCP1	ITGA2
RGS16	PBX1	GPRC6A
ODR4	IL17A	BMPR2
RGS21	INPPL1	HNF1A
RGS1	AQP11	MYOC
CFHR3	ANGPTL8	KCNMA1
CFHR1	APLN	STYK1
GUK2	GSDMB	LOC100505549
TIMM17A	AHRR	MOK
RABIF	PDIA5	LGR6
ZBED6	TRIB3	PDX1
MDM4	KDR	HMGA1
DSTYK	KCNQ1OT1	TMPRSS7
RHEX	FGFRL1	ROCK1
IKBKE	DMGDH	MYH11
RASSF5	XRCC1	MYL4
IL24	SLC6A4	SPRY4-AS1
FCAMR	HSPD1	VDR
IRF6	CXCR1	CLOCK
KCNH1	FUT3	LPAL2
DEL1q41q42	APOC3	HFE
RRP15	PSEN2	NPY
ENAH	LOC105377102	LLGL2
LIN9	RNF5	AZIN2
ACTA1	GABRB3	RGS5
GALNT2	RCN3	SLC6A2
COG2	FGFR4	IL1B
TOMM20	AVPR1B	CHRNA5
RGS7	NFE2L2	PCSK9
EXO1	NLRP3	XYLB
SPGF2	EBF1	GATA4
ID2	PIK3CB	SLC26A4
KLF11	KL	ALOX5AP
SMC6L1	HDAC4	FADS2
GEN1	PDXK	MIA3
ODD	CX3CR1	MMP9
PUM2	PARL	WBP1L
EFR3B	BANK1	LOC107986646
GAREM2	TMEM165	CCL11
HADHA	AGXT2	IL27
CAD	CREBRF	BDKRB2
SPDYA	HRC	BGLAP
LBH	RORA-AS1	OTC
MEMO1	TAF5L	B9D2
DPY30	HSPG2	TGFB1
SOCS5	TNFSF4	ANKK1
MCFD2	ALOX5AP	ALDH1A2
CHAC2	CNIH2	LINC01497
EFEMP1	SLCO1B3-SLCO1B7	FABP1
OTX1	CFB	NPC1
WDPCP	MERTK	MTR
VPS54	ARHGEF10	SCN5A
PELI1	LOC107984282	IGF1R
PNO1	DHX37	PRC1-AS1
MOGS	ADAMTS9-AS2	CNTN3
DOK1	COMT	IGFBP1
IGKV@	LOC105375350	GRK2
EVA1A	GLO1	CYP4F12
PARTICL	IL16	GOSR2
GGCX	R3HDML	SHMT1
ZFP103	ARHGAP22	NPPB
CREG2	ACSL1	LOC101928462
COMA	MIR34C	IRF5
EDAR	MYL4	LEP
IL1A	HCN4	LOC108783654
NIFK	CLCN6	PBX2
PROC	NPPA	ABCA1
CHDS2	APOA2	FGA
CCDC115	AGTR1	AGER
IMP4	DNAJC3	LIPC
EPC2	PTGS2	HMOX1
MMADHC	ASB14	OAS3
DUP2q31.1	LINC00599	AQP4-AS1
LNPK	GSTM1	LOC107986595
HOXD10	ATP8A2	ZFHX3
ITGA4	SLC2A4	FAM78B
NEUROD1	ABO	DOCK7
STAT1	ADRA2A	IGFBP3
STAT4	SLC6A2	GALNT2
BOLL	BLK	LINC00970
NIF3L1	CYP3A4	LINC02227
NOP58	SPC25	PHF14
MYOSLID	AGPAT2	DNMT1
SMARCAL1	CD36	PRCP
NRAMP1	TLR5	CISD2
CTDSP1	ATP9B	HSD11B1-AS1
RQCD1	TM6SF2	MFN2
DNAJB2	LOC105374317	CYP24A1
DOCK10	SELP	HMGB1
SCARNA5	ROS1	SNORD159
SCARNA6	SLC22A1	FMO3
UGT1A1	HESX1	DDAH2
TWIST2	IGF2BP2-AS1	VNN1
ING5	LOC105375259	SORBS1
PDCD1	HABP2	IL17A
TSE2	GPX4	INPPL1
CHL1	APOL1	RYR3
SSUH2	TXNIP	SULF2
CAV3	SCN10A	GC
OXTR	CFTR-AS1	PLD2
MTMR14	CTSB	ASIC3
ATP2B2	SCARB1	TSLP
TAMM41	NHLRC1	PDIA5
TIMP4	LAD1	NOS2
WNT7A	EPHX2	KNG1
COLQ	F5	KLKB1
DAZL	VAV3	KYNU
NGLY1	RAMP2-AS1	PLEKHO1
EOMES	MGC27382	HLA-DRB1
CMC1	HLA-DQB2	BMP2
SCLC1	CFTR	ENO3
STT3B	PIK3CD	PFN1
DDH2	STAT4	RMI2
XYLB	LOC646736	CD164L2
ZNF163	GNAS	AIP
VWS	REN	SOD3
VPS54L	BDNF-AS	XRCC1
VKCFD1	AKR1B1	SLC6A4
UGT1	IL17F	ILF3
TRKA	ADIPOR2	LOC107985272
TMEM166	LDLR	LPL
TIM17A	GRAP2	GHRLOS
TIEG2	DMD	ICAM1
TBR2	SGSM3	LOC101928404
T2D	PSMA6	SLC6A3
ST7R	SIRT1	UTS2
ST16	ALOX5	ATP6AP2
SSC1	MS4A7	ATP1B1
SPY1	PDGFD	DDAH1
SPEN	TSPAN8	SLC22A2
SMC6	LINC02354	GABRB3
SLEB2	KSR2	LINC01221
SLEB11	MT1A	FGFR4
SIMP	STK11	HBD
SIL	CBR3	IGF1
SDH2	RFX6	F7
RNE1	CLIC1	SLC19A1
RCD1	HLA-DQB1	JCAD
RCC1	ABCA1	CPB2
RASGFR3	MGMT	TBX4
RAM41	LINC00923	HRC
PNG1	ZFAND3	MIR499A
PMCA2	SDS	CHCHD5
PLC	PDE4B	SST
PK1	LOC105375519	LOC105372879
PIFO	VIPR1	NOS1
PCH7	SLCO1C1	BRAP
PC	TFAP2B	MYL2
PACE1	TRIM31	MIR4513
OST	TNFRSF11B	GLCCI1-DT
OSR1	TMEFF2	CYP7A1
NUF2R	TBCD	LIN28A
NRIF3	TAB2	KIRREL2
NRAMP	STX1A	PTX3
NPHS2	STEAP1B	GPX3
NORE1	SOX2-OT	TNFSF4
NOP5	SNORA79	GLCE
NLIIF	SLCO1B3	RREB1
NEM1	SLC16A6	SLC7A1
NEDBEH	SELL	LRP5
MVCD4	RORA	IL1RN
MULAN	RNLS	FGB
MTS1	RAMP2	SLC8A1
MTPA	PTPN22	SCNN1G
MKI67IP	PTGFR	TBC1D22A
MIGA1	PPIA	EGF
MGC8902	P2RX7	ROPN1
MGC1203	OR12D3	DRD1
METTL13	NRAP	TNFRSF11A
MEMO	NR0B2	CYBA
MCAD	NPPA-AS1	LOC102724748
MAS20	NPAT	VCL
LQT9	NOS1AP	PDE3B
LEP16	MS4A14	MLXIP
LDLC	MIR6833	IL16
LAR	MIR4761	CES2
KIAA1771	MIR196A2	EPHA6
KIAA1715	MIR146A	EPAS1
KIAA1631	MIR124-1	MCM6
KIAA1441	MIR1207	TNFAIP3
KIAA0953	MIR100HG	TLR4
KIAA0694	METTL18	AGTR2
KIAA0472	LOC284454	KCNJ11
KIAA0467	LOC112268151	ROS1
KIAA0235	LOC107986777	EDNRB-AS1
KF1	LOC107986594	SELE
ILA	LOC107985163	KLK1
IL6RQ	LOC105375716	PTGIS
IGFR2	LOC105372546	MBL2
IGFR1	LOC105371720	FDXR
IER1	LOC101929532	HELLPAR
HSJ1	LOC101928274	LOC101929710
HOX4D	LIPC-AS1	BDNF
HEX1	LIPC	DRD2
HDS	LINC02859	CYP11B1
HBXIP	LINC01344	SDK1
HARP	KIF7	SV2C
GSD14	KAZN	CYP21A2
GPR177	IL6	LINC00923
GPR13	IL10	NOX3
GCS1	IGF1	PON1
FRAP1	ICAM1	PDC-AS1
FLJ40906	IAPP	CASQ2
FHR3	HPN	NFE2L2
FHR1	HIF1A	LDLR
FHM2	HFE	ADTRP
FBNL	GSTM2	GOT2
F5F8D2	GNB3	CYP19A1
ENA	GHRLOS	PDE4D
EAG	G6PC2	MAT1A
EAD	FADS1	MIR518C
DSCR1L2	ERCC2	ABCC6
DL	DOCK6	PNPLA3
DERMO1	DDAH2	SLC6A18
DAZH	CLNS1A	CACNA1A
CSIF	CERKL	PTK2B
CNK1	CDKN2B	VAV3
CIS6	CCR5	RAMP2-AS1
CHRONO	CBR3-AS1	EPHA4
CFL1	CAMK1	BDNF-AS
CDG2T	C9	FBXW7
CDG1Z	C2	CYP1A2
CDG1C	BTG4	CXCR4
CD64	BSCL2	COL4A2
CD49D	ATXN2	DGKG
CD34	ANGPTL3	SLC2A9
CD32C	MIR34B	HSPA2
CD32	MIR27A	PDE5A
CD16	LOC105379641	PLA2G7
CCP1	IGF2-AS	CFAP298-TCP10L
CANDF7	BUD23	TTR
CALL	AGPAT1	RUNX1
CAKUHED	LOC728196	CDKAL1
C3orf68	MIR24-2	PPARD
C3orf32	GPD2	CBS
C3orf29	CTLA4	SLC26A4-AS1
C2orf86	MAPK8IP1	LOC105376116
C2orf25	CAPN10	PRKG1
C2DUPq31.1	ITPR3	TCF7L2
C1orf27	ZFP57	ALOX5
C1orf186	PLAGL1	PDGFD
C1DUPp31.3	IL2RA	LOC105369699
C1DELq41q42	PTF1A	CLIC1
C10orf77	OAS1	ABO
BXDC4	FOXC2	ABCC2
BOULE	AKT2	BSG
BMFS6	PTPN1	HSD11B1
BCATE2	FOXP3	ACTB
ASMA	MIA3	POU2F3
ASG	IL1RN	KLC1
ZIZ3	IDDM19	CRPP1
YL1	IDDM7	MIR23A
XIP	IDDM13	LOC105378005
WR	IDDM23	THRA
V28	IDDM18	SOD2
TMBTS	YIPF5	SLCO1C1
THPH3	NIDDM4	MAP4
TFS1	IDDM1	KLF15
SRN1	PBCA	CLEC16A
SRAG	HMGA1	CSMD1
SPGYLA	VEGF	ZSCAN25
SLC11A1	IDDM15	XPO5
SKS	TNDM1	VEPH1
SJS	IDDM21	UMAD1
SIOD	IDDM8	UGT1A7
SETLSS	EPO	TSHR
SDHIP	CEL	STEAP1B
SCP1	IDDM24	SLC28A3
SCN2	IDDM17	SH2B3
RP59	IDDM4	SCNN1A
RIP5	AQP2	RNF213-AS1
RINGOA	NIDDM2	RAMP2
PDB6	TBC1D4	PTPMT1
OTT	IDDM11	PSTK
OST48	IDDM3	PRC1
NOPP34	RRAD	PMF1-BGLAP
NEM3	IDDM6	PHOX2A
NEDEHCC	IER3IP1	PGR-AS1
MSS4	AVP	PCSK1
MPDT	T2D3	NPHS1
MHP2	IDDMX	NDUFA6-DT
MENA	AVPR2	MYOCOS
MDA7	ZNT8	MIR499B
MCPH7	ZNF515	MIR4761
MCIP3	WFRS	MIR196A2
LPS	TNDM1	MIR146A
L1CAM2	TIEG2	MIR1225
KIAA0671	TCF4	METTL18
KIAA0016	TCF2	LYPLAL1-AS1
IR20	TCF14	LSS
IMD31A	TCF1	LRRC37A2
IL6QTL	TANGO1	LOC284454
IKSHD	T2D	LOC112268276
IGFR3	SUR	LOC112268151
HSPF3	SMAP5	LOC112267915
HLF4	RSTN	LOC107986777
HJUMPY	RIPE3B1	LOC107985346
HFL1	PSTI	LOC107984264
GVHDS	PRKRI	LOC105378228
GNT1	PPARG1	LOC105374976
GM129	PON	LOC105374218
FLS485	PEP	LOC105371720
FKLF1	PDNP1	LOC105371082
FEAT	NIDDM1	LOC105369944
FAM176A	MVCD4	LOC105369818
EVI	MVCD2	LOC102723809
ED3	MVCD1	LOC102723321
DUP1p31.3	MODY9	LOC101929532
DIRA	MODY11	LINC02456
DHRD	MODY10	KHK
DEE50	MNSOD	KCNMB1
DEE23	MEDS	JAK2
DEE18	IPF1	IL6
CNOT9	IMP2	HTRA1
CMS5	IFNB2	HSD17B1
CFTD	IDDM5	HOXA3
CDG2Q	IDDM12	HOXA13
CDG2O	IB1	HOXA11
CDG2B	HMGIY	HIF1A
CDG1X	HLA-H	GSTM1
CDG1T	HL	GPER1
CDDG	HIHGHH	GNB3
CDCA1	HHF5	FGF1
CD137	HHF3	FAM131A
C3orf31	GLUT2	F12
C2orf4	FKHL14	EDNRB
C1orf166	DIR	CRIP3
BNAH2	DCP1	CPB2-AS1
BBS15	CMKBR5	COX1
ZLS1	CD25	CFAP298
THPH4	BSSL	CCR5
SJA	BIR	BORCS7
RMD2	AVRP	BCAT1
PIT	AS160	ATP8B1
PGL4	APPL	ATG9B
NDPP1	YIP1A	AQP4
KIAA0859	WFS	AFG3L2
IMD31B	VP	ADIPOQ-AS1
IMD20	TANGO	ADD2
HIES5	PTPN8	UGT1A8
FOP	PPARG2	TUBB6
FKLF	PNDM1	SLC34A1
FFDD3	PHHI	MYH7B
EDA3	PCTT	MIR27A
DUSTYPK	P58	LOC105371049
DSMA5	NPPS	HOXA10
DEDSM	NDH	GLCCI1
CHDTHP	MVCD6	CELF1
CFTD1	MODY4	UGT1A10
CFHL3	MODY3	MIR24-2
CFHL1	MODY14	LOC107985393
CDG1V	MODY1	UGT1A6
CDG1R	MFH1	UGT1A4
CAPM1	LIPH	UGT1A9
BILIQTL1	KPD	UGT1A1
SJS1	KIAA0603	UGT1A5
SHPM	INSDM	EPHX1
PPS1	IL2R	ACVRL1
MODY7	IDDM2	KRT8
MC2DN4	HNF2	KRT18
IMD31C	HFE1	PNMT
HRM1	FKLF1	RFH1
DFNB26M	FIZZ3	HYT3
CAKUT1	ESA	DGUOK
BBRSAY	ECYT5	HYT7
SPG23	DIRA	HYT6
OFC6	DI1	CTEPH1
ECTD10A	CELL	CAV1
AMS	CELIAC3	HYT4
ECTD10B	CCCKR5	PDE3A
	BSF2	MADH9
	ACE1	HYT2
	TATI	ACSM3
	SUR1	HYT1
	RCAD	HYT8
	PNDM4	SARS2
	PAGEN1	HYT5
	NIDDM5	TASK
	MVCD7	SMAD9
	MVCD5	SERPINA8
	MVCD3	SAH
	MODY8	RSTN
	MEDS2	PPH1
	M6S1	PHN
	LYP	P450PCN3
	KIAA0268	MLR
	IDDM22	ICPPS
	IDDM20	HTNB
	IDDM10	DGK
	HSF	CYP8A1
	HHF2	CSNB1H
	HDLCQ12	BSCL3
	FRTS4	AORF
	FKLF	ANPRC
	DFNA6	AGTR1A
	DBAL	PPH4
	CIMT1	POVD1
	ALPS5	PGIS
	ADHR	PAPPAS
	ACPHD	MTDPS3
	TNDM3	MCR
	TFQTL2	MADH6
	TCP	FIZZ3
	PCA1	CGL3
	ODCD2	AT2R1
	MODY7	PPH3
	IMD41	PPH2
	ICH	PEOB4
	HHF1	CYP8
	HGF	NCPH
	GLM1	LCCNS
	DFNA14
	DFNA38
	ARHR2
	MODY13
	TNDM2
	ADTKD3
	WFSL
	COLED
	PNDM2
	PNDM3

## Sheet: Intersection genes
Intersection genes
TLR4
NLRP3
MBL2
IL6
IL1RN
IL1B
CX3CR1
CCR5
AGT
ACE
F2
