# Supplementary material for: Potential Genes Associated with COVID-19 and Comorbidity
Source: Int J Med Sci. 2022 Jan 24;19(2):402–15. doi: 10.7150/ijms.67815 (PMC8795808; doi:10.7150/ijms.67815)
Supplement: Supplementary file 3 — Supplementary table 2. [file ijmsv19p0402s3.xlsx]

## Sheet: The result in Cytoscape
AverageShortestPathLength	BetweennessCentrality	ClosenessCentrality	ClusteringCoefficient	Degree	name
1.2	0.577778	0.833333	0.357143	8	IL6
1.6	0.207407	0.625	0.5	5	AGT
1.7	0.00740741	0.588235	0.833333	4	CCR5
1.7	0.0148148	0.588235	0.833333	4	IL1B
1.7	0.2	0.588235	0.5	4	TLR4
1.7	0.0148148	0.588235	0.833333	4	NLRP3
1.8	0	0.555556	1	3	F2
1.8	0	0.555556	1	3	CX3CR1
1.9	0	0.526316	1	3	IL1RN
2.5	0	0.4	0	1	ACE
2.6	0	0.384615	0	1	MBL2

## Sheet: The result of STRING database
#node1	node2	node1_string_id	node2_string_id	neighborhood_on_chromosome	gene_fusion	phylogenetic_cooccurrence	homology	coexpression	experimentally_determined_interaction	database_annotated	automated_textmining	combined_score
ACE	AGT	9606.ENSP00000290866	9606.ENSP00000355627	0	0	0	0	0.061	0.379	0.9	0.948	0.996
AGT	CCR5	9606.ENSP00000355627	9606.ENSP00000292303	0	0	0	0	0	0.051	0.9	0.158	0.913
AGT	F2	9606.ENSP00000355627	9606.ENSP00000308541	0	0	0	0	0.377	0.129	0.9	0.38	0.961
AGT	CX3CR1	9606.ENSP00000355627	9606.ENSP00000351059	0	0	0	0	0.062	0	0.9	0.063	0.904
AGT	IL6	9606.ENSP00000355627	9606.ENSP00000385675	0	0	0	0	0	0	0	0.834	0.834
CCR5	IL6	9606.ENSP00000292303	9606.ENSP00000385675	0	0	0	0	0	0	0	0.811	0.811
CCR5	F2	9606.ENSP00000292303	9606.ENSP00000308541	0	0	0	0	0	0	0.9	0.137	0.91
CCR5	CX3CR1	9606.ENSP00000292303	9606.ENSP00000351059	0	0	0	0.89	0.14	0	0.9	0.732	0.917
CX3CR1	IL6	9606.ENSP00000351059	9606.ENSP00000385675	0	0	0	0	0	0	0	0.792	0.792
F2	IL6	9606.ENSP00000308541	9606.ENSP00000385675	0	0	0	0	0	0	0	0.724	0.724
IL1B	IL1RN	9606.ENSP00000263341	9606.ENSP00000259206	0	0	0	0.656	0.396	0	0.9	0.932	0.957
IL1B	TLR4	9606.ENSP00000263341	9606.ENSP00000363089	0	0	0	0	0.16	0	0	0.913	0.925
IL1B	IL6	9606.ENSP00000263341	9606.ENSP00000385675	0	0	0	0	0.43	0	0	0.973	0.984
IL1B	NLRP3	9606.ENSP00000263341	9606.ENSP00000337383	0	0	0	0	0.232	0	0.8	0.933	0.988
IL1RN	NLRP3	9606.ENSP00000259206	9606.ENSP00000337383	0	0	0	0	0.149	0	0	0.737	0.766
IL1RN	IL6	9606.ENSP00000259206	9606.ENSP00000385675	0	0	0	0	0.109	0	0	0.81	0.824
IL6	NLRP3	9606.ENSP00000385675	9606.ENSP00000337383	0	0	0	0	0.062	0	0	0.834	0.838
IL6	TLR4	9606.ENSP00000385675	9606.ENSP00000363089	0	0	0	0	0.082	0	0	0.956	0.959
MBL2	TLR4	9606.ENSP00000363079	9606.ENSP00000363089	0	0	0	0	0	0.06	0	0.725	0.731
NLRP3	TLR4	9606.ENSP00000337383	9606.ENSP00000363089	0	0	0	0	0.145	0	0	0.872	0.886
