# Supplementary material for: Potential Genes Associated with COVID-19 and Comorbidity
Source: Int J Med Sci. 2022 Jan 24;19(2):402–15. doi: 10.7150/ijms.67815 (PMC8795808; doi:10.7150/ijms.67815)
Supplement: Supplementary file 4 — Supplementary table 3. [file ijmsv19p0402s4.xlsx]

## Sheet: GO.bp
ID	Description	GeneRatio	BgRatio	pvalue	p.adjust	qvalue	gene	Count
GO:0071222	cellular response to lipopolysaccharide	0.545455	197/18862	5.32044e-10	4.47592e-07	1.32386e-07	TLR4/NLRP3/IL6/IL1B/CX3CR1/CCR5	6
GO:0071219	cellular response to molecule of bacterial origin	0.545455	209/18862	7.59919e-10	4.47592e-07	1.32386e-07	TLR4/NLRP3/IL6/IL1B/CX3CR1/CCR5	6
GO:0071216	cellular response to biotic stimulus	0.545455	233/18862	1.46184e-09	5.74015e-07	1.69778e-07	TLR4/NLRP3/IL6/IL1B/CX3CR1/CCR5	6
GO:0051091	positive regulation of DNA-binding transcription factor activity	0.545455	266/18862	3.23805e-09	7.62884e-07	2.25641e-07	TLR4/NLRP3/IL6/IL1B/CX3CR1/AGT	6
GO:0032496	response to lipopolysaccharide	0.545455	326/18862	1.09362e-08	1.84041e-06	5.44345e-07	TLR4/NLRP3/IL6/IL1B/CX3CR1/CCR5	6
GO:0002237	response to molecule of bacterial origin	0.545455	346/18862	1.56022e-08	2.12785e-06	6.29361e-07	TLR4/NLRP3/IL6/IL1B/CX3CR1/CCR5	6
GO:0051090	regulation of DNA-binding transcription factor activity	0.545455	444/18862	6.87683e-08	6.23147e-06	1.8431e-06	TLR4/NLRP3/IL6/IL1B/CX3CR1/AGT	6
GO:0002526	acute inflammatory response	0.454545	107/18862	2.40388e-09	7.07943e-07	2.09391e-07	NLRP3/MBL2/IL6/IL1B/F2	5
GO:0051092	positive regulation of NF-kappaB transcription factor activity	0.454545	159/18862	1.77238e-08	2.12785e-06	6.29361e-07	TLR4/NLRP3/IL1B/CX3CR1/AGT	5
GO:2000377	regulation of reactive oxygen species metabolic process	0.454545	192/18862	4.56067e-08	4.47706e-06	1.32419e-06	TLR4/IL1B/CX3CR1/AGT/F2	5
GO:0072593	reactive oxygen species metabolic process	0.454545	281/18862	3.0407e-07	1.66565e-05	4.92656e-06	TLR4/IL1B/CX3CR1/AGT/F2	5
GO:0042063	gliogenesis	0.454545	283/18862	3.14957e-07	1.66565e-05	4.92656e-06	TLR4/IL6/IL1B/CX3CR1/F2	5
GO:0050727	regulation of inflammatory response	0.454545	366/18862	1.12347e-06	4.19178e-05	1.23982e-05	TLR4/NLRP3/IL6/IL1B/AGT	5
GO:0001818	negative regulation of cytokine production	0.454545	367/18862	1.13868e-06	4.19178e-05	1.23982e-05	TLR4/NLRP3/IL6/CX3CR1/F2	5
GO:0002460	adaptive immune response based on somatic recombination of immune receptors built from immunoglobulin superfamily domains	0.454545	367/18862	1.13868e-06	4.19178e-05	1.23982e-05	TLR4/NLRP3/MBL2/IL6/IL1B	5
GO:0001819	positive regulation of cytokine production	0.454545	437/18862	2.68662e-06	8.79121e-05	2.6002e-05	TLR4/NLRP3/IL6/IL1B/AGT	5
GO:0002697	regulation of immune effector process	0.454545	465/18862	3.64239e-06	0.000112914	3.33969e-05	TLR4/NLRP3/IL6/IL1B/F2	5
GO:0006953	acute-phase response	0.363636	46/18862	1.00872e-08	1.84041e-06	5.44345e-07	MBL2/IL6/IL1B/F2	4
GO:0002720	positive regulation of cytokine production involved in immune response	0.363636	53/18862	1.80632e-08	2.12785e-06	6.29361e-07	TLR4/NLRP3/IL6/IL1B	4
GO:0002718	regulation of cytokine production involved in immune response	0.363636	84/18862	1.1793e-07	9.41049e-06	2.78337e-06	TLR4/NLRP3/IL6/IL1B	4
GO:0002367	cytokine production involved in immune response	0.363636	93/18862	1.77975e-07	1.23326e-05	3.64767e-06	TLR4/NLRP3/IL6/IL1B	4
GO:0002702	positive regulation of production of molecular mediator of immune response	0.363636	99/18862	2.29052e-07	1.49902e-05	4.43369e-06	TLR4/NLRP3/IL6/IL1B	4
GO:2000379	positive regulation of reactive oxygen species metabolic process	0.363636	101/18862	2.48286e-07	1.53938e-05	4.55306e-06	TLR4/IL1B/AGT/F2	4
GO:0032651	regulation of interleukin-1 beta production	0.363636	103/18862	2.68702e-07	1.58265e-05	4.68107e-06	TLR4/NLRP3/IL6/CX3CR1	4
GO:0032611	interleukin-1 beta production	0.363636	108/18862	3.25213e-07	1.66565e-05	4.92656e-06	TLR4/NLRP3/IL6/CX3CR1	4
GO:0032652	regulation of interleukin-1 production	0.363636	119/18862	4.80301e-07	2.35748e-05	6.97279e-06	TLR4/NLRP3/IL6/CX3CR1	4
GO:0032612	interleukin-1 production	0.363636	126/18862	6.04146e-07	2.84674e-05	8.41989e-06	TLR4/NLRP3/IL6/CX3CR1	4
GO:0050729	positive regulation of inflammatory response	0.363636	133/18862	7.50358e-07	3.3997e-05	1.00554e-05	TLR4/IL6/IL1B/AGT	4
GO:0002700	regulation of production of molecular mediator of immune response	0.363636	146/18862	1.08984e-06	4.19178e-05	1.23982e-05	TLR4/NLRP3/IL6/IL1B	4
GO:0002703	regulation of leukocyte mediated immunity	0.363636	209/18862	4.548e-06	0.000130672	3.86492e-05	TLR4/NLRP3/IL6/IL1B	4
GO:0002699	positive regulation of immune effector process	0.363636	219/18862	5.4738e-06	0.000143292	4.23819e-05	TLR4/NLRP3/IL6/IL1B	4
GO:0032943	mononuclear cell proliferation	0.363636	285/18862	1.54915e-05	0.000309405	9.15138e-05	TLR4/IL6/IL1B/ACE	4
GO:0002440	production of molecular mediator of immune response	0.363636	286/18862	1.57065e-05	0.000309405	9.15138e-05	TLR4/NLRP3/IL6/IL1B	4
GO:0046879	hormone secretion	0.363636	302/18862	1.94557e-05	0.000358107	0.000105919	IL6/IL1RN/IL1B/AGT	4
GO:0009914	hormone transport	0.363636	312/18862	2.21113e-05	0.000377738	0.000111725	IL6/IL1RN/IL1B/AGT	4
GO:0070661	leukocyte proliferation	0.363636	312/18862	2.21113e-05	0.000377738	0.000111725	TLR4/IL6/IL1B/ACE	4
GO:0051235	maintenance of location	0.363636	319/18862	2.4123e-05	0.000389273	0.000115137	IL6/IL1B/CCR5/F2	4
GO:0042742	defense response to bacterium	0.363636	344/18862	3.24222e-05	0.000465772	0.000137763	TLR4/MBL2/IL6/F2	4
GO:0050767	regulation of neurogenesis	0.363636	348/18862	3.39228e-05	0.000481458	0.000142403	IL6/IL1B/CX3CR1/F2	4
GO:0051251	positive regulation of lymphocyte activation	0.363636	356/18862	3.70767e-05	0.000513839	0.00015198	TLR4/NLRP3/IL6/IL1B	4
GO:0002449	lymphocyte mediated immunity	0.363636	360/18862	3.87321e-05	0.000530158	0.000156807	NLRP3/MBL2/IL6/IL1B	4
GO:0031349	positive regulation of defense response	0.363636	361/18862	3.91543e-05	0.000530158	0.000156807	TLR4/IL6/IL1B/AGT	4
GO:0007159	leukocyte cell-cell adhesion	0.363636	366/18862	4.13163e-05	0.00054635	0.000161596	NLRP3/IL6/IL1B/CX3CR1	4
GO:0009306	protein secretion	0.363636	367/18862	4.17591e-05	0.00054635	0.000161596	TLR4/IL6/IL1RN/IL1B	4
GO:0035592	establishment of protein localization to extracellular region	0.363636	368/18862	4.22053e-05	0.00054635	0.000161596	TLR4/IL6/IL1RN/IL1B	4
GO:0071692	protein localization to extracellular region	0.363636	375/18862	4.54276e-05	0.000569295	0.000168382	TLR4/IL6/IL1RN/IL1B	4
GO:0006959	humoral immune response	0.363636	380/18862	4.78375e-05	0.000587006	0.000173621	MBL2/IL6/IL1B/F2	4
GO:0002696	positive regulation of leukocyte activation	0.363636	401/18862	5.89972e-05	0.000681359	0.000201528	TLR4/NLRP3/IL6/IL1B	4
GO:0002790	peptide secretion	0.363636	401/18862	5.89972e-05	0.000681359	0.000201528	TLR4/IL6/IL1RN/IL1B	4
GO:0050867	positive regulation of cell activation	0.363636	412/18862	6.55511e-05	0.000742492	0.000219609	TLR4/NLRP3/IL6/IL1B	4
GO:0051960	regulation of nervous system development	0.363636	422/18862	7.19589e-05	0.000799695	0.000236528	IL6/IL1B/CX3CR1/F2	4
GO:0022407	regulation of cell-cell adhesion	0.363636	437/18862	8.24162e-05	0.000882603	0.00026105	NLRP3/IL6/IL1RN/IL1B	4
GO:0023061	signal release	0.363636	475/18862	0.000113859	0.00105611	0.00031237	IL6/IL1RN/IL1B/AGT	4
GO:0060284	regulation of cell development	0.363636	485/18862	0.000123414	0.00110138	0.000325759	IL6/IL1B/CX3CR1/F2	4
GO:0016264	gap junction assembly	0.272727	13/18862	4.20654e-08	4.47706e-06	1.32419e-06	IL1B/AGT/ACE	3
GO:0035743	CD4-positive, alpha-beta T cell cytokine production	0.272727	18/18862	1.19828e-07	9.41049e-06	2.78337e-06	NLRP3/IL6/IL1B	3
GO:0002726	positive regulation of T cell cytokine production	0.272727	20/18862	1.673e-07	1.23175e-05	3.64318e-06	NLRP3/IL6/IL1B	3
GO:0002724	regulation of T cell cytokine production	0.272727	33/18862	7.97386e-07	3.47896e-05	1.02898e-05	NLRP3/IL6/IL1B	3
GO:0002369	T cell cytokine production	0.272727	36/18862	1.0425e-06	4.19178e-05	1.23982e-05	NLRP3/IL6/IL1B	3
GO:0046427	positive regulation of receptor signaling pathway via JAK-STAT	0.272727	44/18862	1.92882e-06	6.88531e-05	2.03649e-05	IL6/AGT/F2	3
GO:0002673	regulation of acute inflammatory response	0.272727	48/18862	2.51574e-06	8.46725e-05	2.50439e-05	NLRP3/IL6/IL1B	3
GO:1904894	positive regulation of receptor signaling pathway via STAT	0.272727	48/18862	2.51574e-06	8.46725e-05	2.50439e-05	IL6/AGT/F2	3
GO:0002711	positive regulation of T cell mediated immunity	0.272727	52/18862	3.21039e-06	0.000102212	3.02316e-05	NLRP3/IL6/IL1B	3
GO:0032731	positive regulation of interleukin-1 beta production	0.272727	56/18862	4.02167e-06	0.000121475	3.59291e-05	TLR4/NLRP3/IL6	3
GO:0032757	positive regulation of interleukin-8 production	0.272727	57/18862	4.24374e-06	0.000124978	3.69652e-05	TLR4/IL6/IL1B	3
GO:0045428	regulation of nitric oxide biosynthetic process	0.272727	59/18862	4.71196e-06	0.000132159	3.90892e-05	TLR4/IL1B/CX3CR1	3
GO:0032722	positive regulation of chemokine production	0.272727	60/18862	4.95838e-06	0.000135836	4.01768e-05	TLR4/IL6/IL1B	3
GO:0080164	regulation of nitric oxide metabolic process	0.272727	61/18862	5.21318e-06	0.000139571	4.12814e-05	TLR4/IL1B/CX3CR1	3
GO:0032732	positive regulation of interleukin-1 production	0.272727	64/18862	6.0293e-06	0.000154403	4.56682e-05	TLR4/NLRP3/IL6	3
GO:1900015	regulation of cytokine production involved in inflammatory response	0.272727	68/18862	7.24317e-06	0.000181542	5.36952e-05	TLR4/IL6/F2	3
GO:0002534	cytokine production involved in inflammatory response	0.272727	69/18862	7.57e-06	0.00018578	5.49489e-05	TLR4/IL6/F2	3
GO:0048708	astrocyte differentiation	0.272727	72/18862	8.60868e-06	0.00020696	6.12132e-05	TLR4/IL6/F2	3
GO:0006809	nitric oxide biosynthetic process	0.272727	73/18862	8.97476e-06	0.000211445	6.25399e-05	TLR4/IL1B/CX3CR1	3
GO:0046209	nitric oxide metabolic process	0.272727	77/18862	1.0542e-05	0.000239093	7.07175e-05	TLR4/IL1B/CX3CR1	3
GO:0002709	regulation of T cell mediated immunity	0.272727	78/18862	1.09601e-05	0.000239093	7.07175e-05	NLRP3/IL6/IL1B	3
GO:0050886	endocrine process	0.272727	78/18862	1.09601e-05	0.000239093	7.07175e-05	IL1B/AGT/ACE	3
GO:2001057	reactive nitrogen species metabolic process	0.272727	78/18862	1.09601e-05	0.000239093	7.07175e-05	TLR4/IL1B/CX3CR1	3
GO:0050829	defense response to Gram-negative bacterium	0.272727	85/18862	1.41979e-05	0.000298663	8.83367e-05	TLR4/IL6/F2	3
GO:0032755	positive regulation of interleukin-6 production	0.272727	86/18862	1.47064e-05	0.000303932	8.98951e-05	TLR4/IL6/IL1B	3
GO:0002532	production of molecular mediator involved in inflammatory response	0.272727	88/18862	1.57592e-05	0.000309405	9.15138e-05	TLR4/IL6/F2	3
GO:0032642	regulation of chemokine production	0.272727	89/18862	1.63037e-05	0.000314849	9.31239e-05	TLR4/IL6/IL1B	3
GO:0014013	regulation of gliogenesis	0.272727	93/18862	1.8606e-05	0.000347903	0.0001029	IL6/IL1B/F2	3
GO:0032602	chemokine production	0.272727	95/18862	1.98334e-05	0.000359443	0.000106314	TLR4/IL6/IL1B	3
GO:0032677	regulation of interleukin-8 production	0.272727	97/18862	2.11132e-05	0.000376838	0.000111459	TLR4/IL6/IL1B	3
GO:0002824	positive regulation of adaptive immune response based on somatic recombination of immune receptors built from immunoglobulin superfamily domains	0.272727	99/18862	2.24462e-05	0.000377738	0.000111725	NLRP3/IL6/IL1B	3
GO:1903426	regulation of reactive oxygen species biosynthetic process	0.272727	99/18862	2.24462e-05	0.000377738	0.000111725	TLR4/IL1B/CX3CR1	3
GO:0046425	regulation of receptor signaling pathway via JAK-STAT	0.272727	101/18862	2.38336e-05	0.000389273	0.000115137	IL6/AGT/F2	3
GO:0007200	phospholipase C-activating G protein-coupled receptor signaling pathway	0.272727	103/18862	2.52764e-05	0.000391784	0.000115879	CX3CR1/AGT/F2	3
GO:0032637	interleukin-8 production	0.272727	103/18862	2.52764e-05	0.000391784	0.000115879	TLR4/IL6/IL1B	3
GO:0070498	interleukin-1-mediated signaling pathway	0.272727	103/18862	2.52764e-05	0.000391784	0.000115879	IL6/IL1RN/IL1B	3
GO:0002456	T cell mediated immunity	0.272727	104/18862	2.60189e-05	0.000392952	0.000116225	NLRP3/IL6/IL1B	3
GO:0002821	positive regulation of adaptive immune response	0.272727	104/18862	2.60189e-05	0.000392952	0.000116225	NLRP3/IL6/IL1B	3
GO:1901222	regulation of NIK/NF-kappaB signaling	0.272727	106/18862	2.75467e-05	0.000410759	0.000121492	TLR4/NLRP3/IL1B	3
GO:0002708	positive regulation of lymphocyte mediated immunity	0.272727	108/18862	2.91324e-05	0.000428975	0.000126879	NLRP3/IL6/IL1B	3
GO:1904892	regulation of receptor signaling pathway via STAT	0.272727	110/18862	3.07772e-05	0.0004476	0.000132388	IL6/AGT/F2	3
GO:1903409	reactive oxygen species biosynthetic process	0.272727	123/18862	4.2977e-05	0.000550292	0.000162762	TLR4/IL1B/CX3CR1	3
GO:0002705	positive regulation of leukocyte mediated immunity	0.272727	125/18862	4.50968e-05	0.000569295	0.000168382	NLRP3/IL6/IL1B	3
GO:0050768	negative regulation of neurogenesis	0.272727	133/18862	5.42622e-05	0.000658978	0.000194908	IL6/IL1B/F2	3
GO:0050671	positive regulation of lymphocyte proliferation	0.272727	135/18862	5.67301e-05	0.000681359	0.000201528	TLR4/IL6/IL1B	3
GO:0032946	positive regulation of mononuclear cell proliferation	0.272727	136/18862	5.79912e-05	0.000681359	0.000201528	TLR4/IL6/IL1B	3
GO:0051961	negative regulation of nervous system development	0.272727	138/18862	6.05684e-05	0.000692714	0.000204886	IL6/IL1B/F2	3
GO:0007043	cell-cell junction assembly	0.272727	147/18862	7.30968e-05	0.000804748	0.000238023	IL1B/AGT/ACE	3
GO:0070665	positive regulation of leukocyte proliferation	0.272727	148/18862	7.45853e-05	0.000813532	0.000240621	TLR4/IL6/IL1B	3
GO:0045834	positive regulation of lipid metabolic process	0.272727	150/18862	7.76217e-05	0.000838885	0.00024812	IL1B/AGT/F2	3
GO:0000187	activation of MAPK activity	0.272727	154/18862	8.39354e-05	0.000883438	0.000261297	TLR4/IL1B/AGT	3
GO:0002822	regulation of adaptive immune response based on somatic recombination of immune receptors built from immunoglobulin superfamily domains	0.272727	155/18862	8.55647e-05	0.000884169	0.000261514	NLRP3/IL6/IL1B	3
GO:0002706	regulation of lymphocyte mediated immunity	0.272727	157/18862	8.88852e-05	0.000902645	0.000266978	NLRP3/IL6/IL1B	3
GO:0030168	platelet activation	0.272727	157/18862	8.88852e-05	0.000902645	0.000266978	TLR4/IL6/F2	3
GO:0032675	regulation of interleukin-6 production	0.272727	158/18862	9.05767e-05	0.00091196	0.000269734	TLR4/IL6/IL1B	3
GO:0032680	regulation of tumor necrosis factor production	0.272727	160/18862	9.40225e-05	0.000938632	0.000277622	TLR4/IL6/CX3CR1	3
GO:0032635	interleukin-6 production	0.272727	162/18862	9.75532e-05	0.000957647	0.000283246	TLR4/IL6/IL1B	3
GO:0032640	tumor necrosis factor production	0.272727	162/18862	9.75532e-05	0.000957647	0.000283246	TLR4/IL6/CX3CR1	3
GO:1903555	regulation of tumor necrosis factor superfamily cytokine production	0.272727	164/18862	0.00010117	0.000976866	0.000288931	TLR4/IL6/CX3CR1	3
GO:0007259	receptor signaling pathway via JAK-STAT	0.272727	166/18862	0.000104873	0.00100439	0.000297072	IL6/AGT/F2	3
GO:0071706	tumor necrosis factor superfamily cytokine production	0.272727	167/18862	0.000106757	0.00101419	0.00029997	TLR4/IL6/CX3CR1	3
GO:0002819	regulation of adaptive immune response	0.272727	170/18862	0.000112542	0.00105218	0.000311207	NLRP3/IL6/IL1B	3
GO:0010721	negative regulation of cell development	0.272727	174/18862	0.00012057	0.00110102	0.000325653	IL6/IL1B/F2	3
GO:0048771	tissue remodeling	0.272727	175/18862	0.000122634	0.00110138	0.000325759	IL6/AGT/ACE	3
GO:0097696	receptor signaling pathway via STAT	0.272727	175/18862	0.000122634	0.00110138	0.000325759	IL6/AGT/F2	3
GO:0006956	complement activation	0.272727	178/18862	0.000128964	0.00114225	0.000337847	MBL2/IL1B/F2	3
GO:0071347	cellular response to interleukin-1	0.272727	180/18862	0.0001333	0.00116325	0.000344057	IL6/IL1RN/IL1B	3
GO:0043409	negative regulation of MAPK cascade	0.272727	181/18862	0.000135503	0.0011737	0.000347148	TLR4/IL1B/AGT	3
GO:0038061	NIK/NF-kappaB signaling	0.272727	185/18862	0.000144554	0.00124296	0.000367634	TLR4/NLRP3/IL1B	3
GO:0002285	lymphocyte activation involved in immune response	0.272727	189/18862	0.000153992	0.00128654	0.000380524	TLR4/NLRP3/IL6	3
GO:0060759	regulation of response to cytokine stimulus	0.272727	189/18862	0.000153992	0.00128654	0.000380524	TLR4/IL6/IL1RN	3
GO:1905952	regulation of lipid localization	0.272727	189/18862	0.000153992	0.00128654	0.000380524	IL6/IL1B/AGT	3
GO:0050731	positive regulation of peptidyl-tyrosine phosphorylation	0.272727	193/18862	0.000163822	0.00134953	0.000399155	IL6/AGT/ACE	3
GO:1901888	regulation of cell junction assembly	0.272727	195/18862	0.000168887	0.00138159	0.000408638	IL1B/AGT/ACE	3
GO:0070555	response to interleukin-1	0.272727	206/18862	0.000198577	0.00158056	0.000467488	IL6/IL1RN/IL1B	3
GO:0030073	insulin secretion	0.272727	207/18862	0.000201433	0.00159253	0.000471029	IL6/IL1RN/IL1B	3
GO:0045216	cell-cell junction organization	0.272727	209/18862	0.000207224	0.0016274	0.000481342	IL1B/AGT/ACE	3
GO:0010001	glial cell differentiation	0.272727	210/18862	0.00021016	0.00163953	0.000484929	TLR4/IL6/F2	3
GO:0050870	positive regulation of T cell activation	0.272727	212/18862	0.000216113	0.00164246	0.000485797	NLRP3/IL6/IL1B	3
GO:0050769	positive regulation of neurogenesis	0.272727	217/18862	0.000231474	0.0017258	0.000510446	IL6/IL1B/CX3CR1	3
GO:0050670	regulation of lymphocyte proliferation	0.272727	221/18862	0.000244261	0.00179837	0.00053191	TLR4/IL6/IL1B	3
GO:0032944	regulation of mononuclear cell proliferation	0.272727	223/18862	0.000250823	0.0018127	0.000536147	TLR4/IL6/IL1B	3
GO:0043406	positive regulation of MAP kinase activity	0.272727	230/18862	0.00027469	0.00193241	0.000571554	TLR4/IL1B/AGT	3
GO:1903039	positive regulation of leukocyte cell-cell adhesion	0.272727	234/18862	0.000288968	0.00200238	0.00059225	NLRP3/IL6/IL1B	3
GO:0070663	regulation of leukocyte proliferation	0.272727	241/18862	0.000315097	0.00213647	0.00063191	TLR4/IL6/IL1B	3
GO:0030217	T cell differentiation	0.272727	246/18862	0.000334668	0.00222734	0.000658788	NLRP3/IL6/IL1B	3
GO:0030072	peptide hormone secretion	0.272727	247/18862	0.000338675	0.00224134	0.000662929	IL6/IL1RN/IL1B	3
GO:0046883	regulation of hormone secretion	0.272727	260/18862	0.000393615	0.00251999	0.000745346	IL6/IL1B/AGT	3
GO:0050730	regulation of peptidyl-tyrosine phosphorylation	0.272727	262/18862	0.000402546	0.00256324	0.000758139	IL6/AGT/ACE	3
GO:0051962	positive regulation of nervous system development	0.272727	263/18862	0.000407061	0.00257805	0.000762519	IL6/IL1B/CX3CR1	3
GO:0022409	positive regulation of cell-cell adhesion	0.272727	276/18862	0.000468757	0.00289108	0.000855104	NLRP3/IL6/IL1B	3
GO:0050708	regulation of protein secretion	0.272727	279/18862	0.000483802	0.00296832	0.000877951	TLR4/IL6/IL1B	3
GO:0007249	I-kappaB kinase/NF-kappaB signaling	0.272727	282/18862	0.000499154	0.00301762	0.00089253	TLR4/IL1B/CX3CR1	3
GO:0046651	lymphocyte proliferation	0.272727	282/18862	0.000499154	0.00301762	0.00089253	TLR4/IL6/IL1B	3
GO:0010720	positive regulation of cell development	0.272727	290/18862	0.000541624	0.00317429	0.000938871	IL6/IL1B/CX3CR1	3
GO:0060326	cell chemotaxis	0.272727	306/18862	0.000633402	0.003587	0.00106094	IL6/CX3CR1/CCR5	3
GO:0019932	second-messenger-mediated signaling	0.272727	307/18862	0.000639448	0.003587	0.00106094	CX3CR1/CCR5/AGT	3
GO:0043405	regulation of MAP kinase activity	0.272727	307/18862	0.000639448	0.003587	0.00106094	TLR4/IL1B/AGT	3
GO:0002791	regulation of peptide secretion	0.272727	308/18862	0.000645531	0.00360396	0.00106596	TLR4/IL6/IL1B	3
GO:0007204	positive regulation of cytosolic calcium ion concentration	0.272727	310/18862	0.000657808	0.00363524	0.00107521	CX3CR1/CCR5/F2	3
GO:0071902	positive regulation of protein serine/threonine kinase activity	0.272727	311/18862	0.000664003	0.00363524	0.00107521	TLR4/IL1B/AGT	3
GO:0050863	regulation of T cell activation	0.272727	327/18862	0.000768268	0.00411372	0.00121673	NLRP3/IL6/IL1B	3
GO:0032147	activation of protein kinase activity	0.272727	328/18862	0.000775111	0.00413159	0.00122201	TLR4/IL1B/AGT	3
GO:1903037	regulation of leukocyte cell-cell adhesion	0.272727	330/18862	0.000788915	0.00418622	0.00123817	NLRP3/IL6/IL1B	3
GO:0045765	regulation of angiogenesis	0.272727	335/18862	0.000824112	0.00431468	0.00127617	IL6/IL1B/CX3CR1	3
GO:1901342	regulation of vasculature development	0.272727	341/18862	0.000867658	0.00450265	0.00133176	IL6/IL1B/CX3CR1	3
GO:0007596	blood coagulation	0.272727	342/18862	0.000875056	0.00452112	0.00133723	TLR4/IL6/F2	3
GO:0051480	regulation of cytosolic calcium ion concentration	0.272727	344/18862	0.000889973	0.00455821	0.0013482	CX3CR1/CCR5/F2	3
GO:0007599	hemostasis	0.272727	346/18862	0.000905052	0.00461537	0.0013651	TLR4/IL6/F2	3
GO:0050817	coagulation	0.272727	347/18862	0.000912652	0.00463407	0.00137063	TLR4/IL6/F2	3
GO:2001233	regulation of apoptotic signaling pathway	0.272727	348/18862	0.000920293	0.00465281	0.00137618	IL1B/CX3CR1/AGT	3
GO:0030098	lymphocyte differentiation	0.272727	358/18862	0.000998966	0.00492377	0.00145632	NLRP3/IL6/IL1B	3
GO:0018108	peptidyl-tyrosine phosphorylation	0.272727	369/18862	0.00109033	0.00530748	0.00156981	IL6/AGT/ACE	3
GO:0018212	peptidyl-tyrosine modification	0.272727	372/18862	0.00111614	0.00541076	0.00160036	IL6/AGT/ACE	3
GO:0006909	phagocytosis	0.272727	381/18862	0.0011959	0.00569677	0.00168495	TLR4/MBL2/IL1B	3
GO:0019216	regulation of lipid metabolic process	0.272727	402/18862	0.00139589	0.00650355	0.00192358	IL1B/AGT/F2	3
GO:1903131	mononuclear cell differentiation	0.272727	411/18862	0.0014877	0.00679269	0.0020091	NLRP3/IL6/IL1B	3
GO:0034329	cell junction assembly	0.272727	425/18862	0.00163799	0.00739292	0.00218663	IL1B/AGT/ACE	3
GO:0045785	positive regulation of cell adhesion	0.272727	425/18862	0.00163799	0.00739292	0.00218663	NLRP3/IL6/IL1B	3
GO:0006874	cellular calcium ion homeostasis	0.272727	442/18862	0.00183299	0.00807146	0.00238732	CX3CR1/CCR5/F2	3
GO:0006979	response to oxidative stress	0.272727	444/18862	0.00185685	0.00807146	0.00238732	TLR4/MBL2/IL6	3
GO:0055074	calcium ion homeostasis	0.272727	454/18862	0.00197909	0.00847769	0.00250747	CX3CR1/CCR5/F2	3
GO:0006869	lipid transport	0.272727	461/18862	0.0020676	0.00872988	0.00258207	IL1B/AGT/ACE	3
GO:0042110	T cell activation	0.272727	474/18862	0.00223853	0.00938432	0.00277563	NLRP3/IL6/IL1B	3
GO:0072503	cellular divalent inorganic cation homeostasis	0.272727	480/18862	0.00232033	0.00969272	0.00286685	CX3CR1/CCR5/F2	3
GO:2000659	regulation of interleukin-1-mediated signaling pathway	0.181818	10/18862	1.38787e-05	0.000297255	8.79203e-05	IL6/IL1RN	2
GO:2000551	regulation of T-helper 2 cell cytokine production	0.181818	11/18862	1.69574e-05	0.000322191	9.52954e-05	NLRP3/IL6	2
GO:0035745	T-helper 2 cell cytokine production	0.181818	13/18862	2.40334e-05	0.000389273	0.000115137	NLRP3/IL6	2
GO:0002830	positive regulation of type 2 immune response	0.181818	16/18862	3.69391e-05	0.000513839	0.00015198	NLRP3/IL6	2
GO:0150078	positive regulation of neuroinflammatory response	0.181818	17/18862	4.1851e-05	0.00054635	0.000161596	IL6/IL1B	2
GO:0060252	positive regulation of glial cell proliferation	0.181818	18/18862	4.70675e-05	0.000583636	0.000172624	IL6/IL1B	2
GO:0007252	I-kappaB phosphorylation	0.181818	20/18862	5.84126e-05	0.000681359	0.000201528	TLR4/CX3CR1	2
GO:0003081	regulation of systemic arterial blood pressure by renin-angiotensin	0.181818	22/18862	7.09722e-05	0.000796241	0.000235507	AGT/ACE	2
GO:0048710	regulation of astrocyte differentiation	0.181818	24/18862	8.47441e-05	0.000883438	0.000261297	IL6/F2	2
GO:1900017	positive regulation of cytokine production involved in inflammatory response	0.181818	24/18862	8.47441e-05	0.000883438	0.000261297	TLR4/IL6	2
GO:0034114	regulation of heterotypic cell-cell adhesion	0.181818	26/18862	9.97257e-05	0.000970883	0.000287161	IL1RN/IL1B	2
GO:0002675	positive regulation of acute inflammatory response	0.181818	27/18862	0.00010767	0.00101468	0.000300115	IL6/IL1B	2
GO:0010575	positive regulation of vascular endothelial growth factor production	0.181818	28/18862	0.000115915	0.00106678	0.000315525	IL6/IL1B	2
GO:0002828	regulation of type 2 immune response	0.181818	30/18862	0.000133309	0.00116325	0.000344057	NLRP3/IL6	2
GO:1901889	negative regulation of cell junction assembly	0.181818	32/18862	0.000151906	0.00128654	0.000380524	IL1B/ACE	2
GO:0060251	regulation of glial cell proliferation	0.181818	33/18862	0.000161655	0.00134106	0.000396649	IL6/IL1B	2
GO:0010543	regulation of platelet activation	0.181818	34/18862	0.000171704	0.00139495	0.000412589	TLR4/F2	2
GO:0001990	regulation of systemic arterial blood pressure by hormone	0.181818	36/18862	0.0001927	0.00154422	0.000456741	AGT/ACE	2
GO:0042092	type 2 immune response	0.181818	36/18862	0.0001927	0.00154422	0.000456741	NLRP3/IL6	2
GO:0009595	detection of biotic stimulus	0.181818	38/18862	0.000214892	0.00164246	0.000485797	TLR4/NLRP3	2
GO:0032733	positive regulation of interleukin-10 production	0.181818	38/18862	0.000214892	0.00164246	0.000485797	TLR4/IL6	2
GO:0045429	positive regulation of nitric oxide biosynthetic process	0.181818	38/18862	0.000214892	0.00164246	0.000485797	TLR4/IL1B	2
GO:0032660	regulation of interleukin-17 production	0.181818	39/18862	0.000226436	0.00169899	0.000502516	TLR4/IL6	2
GO:1904407	positive regulation of nitric oxide metabolic process	0.181818	39/18862	0.000226436	0.00169899	0.000502516	TLR4/IL1B	2
GO:0150077	regulation of neuroinflammatory response	0.181818	40/18862	0.000238278	0.00176535	0.000522145	IL6/IL1B	2
GO:0032691	negative regulation of interleukin-1 beta production	0.181818	41/18862	0.000250418	0.0018127	0.000536147	NLRP3/CX3CR1	2
GO:0042088	T-helper 1 type immune response	0.181818	41/18862	0.000250418	0.0018127	0.000536147	TLR4/IL1B	2
GO:0014002	astrocyte development	0.181818	42/18862	0.000262855	0.00187662	0.000555055	TLR4/IL6	2
GO:0032965	regulation of collagen biosynthetic process	0.181818	42/18862	0.000262855	0.00187662	0.000555055	IL6/F2	2
GO:0032309	icosanoid secretion	0.181818	43/18862	0.000275589	0.00193241	0.000571554	IL1B/ACE	2
GO:0032620	interleukin-17 production	0.181818	43/18862	0.000275589	0.00193241	0.000571554	TLR4/IL6	2
GO:0150076	neuroinflammatory response	0.181818	44/18862	0.000288621	0.00200238	0.00059225	IL6/IL1B	2
GO:0001974	blood vessel remodeling	0.181818	45/18862	0.000301949	0.002068	0.000611659	AGT/ACE	2
GO:0060986	endocrine hormone secretion	0.181818	45/18862	0.000301949	0.002068	0.000611659	IL1B/AGT	2
GO:0003044	regulation of systemic arterial blood pressure mediated by a chemical signal	0.181818	46/18862	0.000315573	0.00213647	0.00063191	AGT/ACE	2
GO:0010712	regulation of collagen metabolic process	0.181818	47/18862	0.000329494	0.00220536	0.000652288	IL6/F2	2
GO:1903053	regulation of extracellular matrix organization	0.181818	47/18862	0.000329494	0.00220536	0.000652288	IL6/AGT	2
GO:0014009	glial cell proliferation	0.181818	48/18862	0.000343711	0.00226196	0.000669028	IL6/IL1B	2
GO:0032692	negative regulation of interleukin-1 production	0.181818	49/18862	0.000358222	0.00234437	0.000693401	NLRP3/CX3CR1	2
GO:0010718	positive regulation of epithelial to mesenchymal transition	0.181818	51/18862	0.000388132	0.00249847	0.00073898	IL6/IL1B	2
GO:0032964	collagen biosynthetic process	0.181818	51/18862	0.000388132	0.00249847	0.00073898	IL6/F2	2
GO:0071715	icosanoid transport	0.181818	51/18862	0.000388132	0.00249847	0.00073898	IL1B/ACE	2
GO:0006968	cellular defense response	0.181818	54/18862	0.000435205	0.00272698	0.000806568	CX3CR1/CCR5	2
GO:0061756	leukocyte adhesion to vascular endothelial cell	0.181818	54/18862	0.000435205	0.00272698	0.000806568	IL6/CX3CR1	2
GO:1903428	positive regulation of reactive oxygen species biosynthetic process	0.181818	55/18862	0.000451485	0.00281401	0.000832311	TLR4/IL1B	2
GO:0051353	positive regulation of oxidoreductase activity	0.181818	56/18862	0.000468057	0.00289108	0.000855104	IL1B/AGT	2
GO:0010574	regulation of vascular endothelial growth factor production	0.181818	58/18862	0.000502082	0.00301762	0.00089253	IL6/IL1B	2
GO:0031663	lipopolysaccharide-mediated signaling pathway	0.181818	58/18862	0.000502082	0.00301762	0.00089253	TLR4/IL1B	2
GO:0043030	regulation of macrophage activation	0.181818	59/18862	0.000519534	0.00310665	0.000918865	TLR4/IL6	2
GO:0032653	regulation of interleukin-10 production	0.181818	60/18862	0.000537278	0.00316457	0.000935994	TLR4/IL6	2
GO:0034113	heterotypic cell-cell adhesion	0.181818	60/18862	0.000537278	0.00316457	0.000935994	IL1RN/IL1B	2
GO:0061098	positive regulation of protein tyrosine kinase activity	0.181818	60/18862	0.000537278	0.00316457	0.000935994	AGT/ACE	2
GO:0019229	regulation of vasoconstriction	0.181818	61/18862	0.000555314	0.00323841	0.000957837	AGT/ACE	2
GO:0010573	vascular endothelial growth factor production	0.181818	62/18862	0.000573642	0.0033125	0.000979749	IL6/IL1B	2
GO:0032613	interleukin-10 production	0.181818	62/18862	0.000573642	0.0033125	0.000979749	TLR4/IL6	2
GO:0014015	positive regulation of gliogenesis	0.181818	63/18862	0.000592261	0.00340333	0.00100662	IL6/IL1B	2
GO:0042093	T-helper cell differentiation	0.181818	64/18862	0.000611172	0.00349495	0.00103371	NLRP3/IL6	2
GO:0032729	positive regulation of interferon-gamma production	0.181818	65/18862	0.000630373	0.003587	0.00106094	TLR4/IL1B	2
GO:0002294	CD4-positive, alpha-beta T cell differentiation involved in immune response	0.181818	66/18862	0.000649866	0.00361105	0.00106805	NLRP3/IL6	2
GO:0002287	alpha-beta T cell activation involved in immune response	0.181818	67/18862	0.000669649	0.00363524	0.00107521	NLRP3/IL6	2
GO:0002293	alpha-beta T cell differentiation involved in immune response	0.181818	67/18862	0.000669649	0.00363524	0.00107521	NLRP3/IL6	2
GO:1901224	positive regulation of NIK/NF-kappaB signaling	0.181818	67/18862	0.000669649	0.00363524	0.00107521	TLR4/IL1B	2
GO:0045685	regulation of glial cell differentiation	0.181818	68/18862	0.000689721	0.00372703	0.00110236	IL6/F2	2
GO:0014823	response to activity	0.181818	69/18862	0.000710084	0.00381954	0.00112972	IL6/AGT	2
GO:0002292	T cell differentiation involved in immune response	0.181818	73/18862	0.000794428	0.00419657	0.00124123	NLRP3/IL6	2
GO:0071260	cellular response to mechanical stimulus	0.181818	74/18862	0.000816236	0.00429252	0.00126961	TLR4/IL1B	2
GO:0001960	negative regulation of cytokine-mediated signaling pathway	0.181818	76/18862	0.000860715	0.00448638	0.00132695	IL6/IL1RN	2
GO:0043407	negative regulation of MAP kinase activity	0.181818	77/18862	0.000883386	0.00454423	0.00134406	IL1B/AGT	2
GO:0002312	B cell activation involved in immune response	0.181818	79/18862	0.000929591	0.00465982	0.00137825	TLR4/IL6	2
GO:0042310	vasoconstriction	0.181818	79/18862	0.000929591	0.00465982	0.00137825	AGT/ACE	2
GO:0043367	CD4-positive, alpha-beta T cell differentiation	0.181818	81/18862	0.000976942	0.00483545	0.0014302	NLRP3/IL6	2
GO:0060761	negative regulation of response to cytokine stimulus	0.181818	81/18862	0.000976942	0.00483545	0.0014302	IL6/IL1RN	2
GO:0140353	lipid export from cell	0.181818	81/18862	0.000976942	0.00483545	0.0014302	IL1B/AGT	2
GO:0046330	positive regulation of JNK cascade	0.181818	84/18862	0.00105011	0.00515431	0.00152451	TLR4/IL1B	2
GO:0019915	lipid storage	0.181818	85/18862	0.00107508	0.00525494	0.00155427	IL6/IL1B	2
GO:0032760	positive regulation of tumor necrosis factor production	0.181818	87/18862	0.00112585	0.00543548	0.00160767	TLR4/IL6	2
GO:0070098	chemokine-mediated signaling pathway	0.181818	88/18862	0.00115167	0.00553742	0.00163782	CX3CR1/CCR5	2
GO:0003073	regulation of systemic arterial blood pressure	0.181818	90/18862	0.00120416	0.00569677	0.00168495	AGT/ACE	2
GO:0014068	positive regulation of phosphatidylinositol 3-kinase signaling	0.181818	90/18862	0.00120416	0.00569677	0.00168495	AGT/F2	2
GO:1903557	positive regulation of tumor necrosis factor superfamily cytokine production	0.181818	90/18862	0.00120416	0.00569677	0.00168495	TLR4/IL6	2
GO:0061097	regulation of protein tyrosine kinase activity	0.181818	94/18862	0.00131253	0.00618462	0.00182925	AGT/ACE	2
GO:1990868	response to chemokine	0.181818	97/18862	0.00139677	0.00650355	0.00192358	CX3CR1/CCR5	2
GO:1990869	cellular response to chemokine	0.181818	97/18862	0.00139677	0.00650355	0.00192358	CX3CR1/CCR5	2
GO:0050830	defense response to Gram-positive bacterium	0.181818	98/18862	0.00142542	0.0066108	0.0019553	MBL2/IL6	2
GO:0042102	positive regulation of T cell proliferation	0.181818	99/18862	0.00145435	0.00671851	0.00198716	IL6/IL1B	2
GO:0010717	regulation of epithelial to mesenchymal transition	0.181818	100/18862	0.00148355	0.00679269	0.0020091	IL6/IL1B	2
GO:0035710	CD4-positive, alpha-beta T cell activation	0.181818	100/18862	0.00148355	0.00679269	0.0020091	NLRP3/IL6	2
GO:0042116	macrophage activation	0.181818	102/18862	0.00154281	0.00701712	0.00207548	TLR4/IL6	2
GO:0032649	regulation of interferon-gamma production	0.181818	107/18862	0.00169586	0.00759592	0.00224667	TLR4/IL1B	2
GO:0046632	alpha-beta T cell differentiation	0.181818	107/18862	0.00169586	0.00759592	0.00224667	NLRP3/IL6	2
GO:0032963	collagen metabolic process	0.181818	109/18862	0.00175904	0.00784903	0.00232154	IL6/F2	2
GO:0051341	regulation of oxidoreductase activity	0.181818	110/18862	0.00179104	0.00796168	0.00235485	IL1B/AGT	2
GO:0002286	T cell activation involved in immune response	0.181818	111/18862	0.00182332	0.00807146	0.00238732	NLRP3/IL6	2
GO:0021782	glial cell development	0.181818	112/18862	0.00185588	0.00807146	0.00238732	TLR4/IL6	2
GO:0032609	interferon-gamma production	0.181818	112/18862	0.00185588	0.00807146	0.00238732	TLR4/IL1B	2
GO:0051209	release of sequestered calcium ion into cytosol	0.181818	112/18862	0.00185588	0.00807146	0.00238732	CCR5/F2	2
GO:0051283	negative regulation of sequestering of calcium ion	0.181818	113/18862	0.00188872	0.00817984	0.00241938	CCR5/F2	2
GO:0030449	regulation of complement activation	0.181818	115/18862	0.00195523	0.00840607	0.00248629	IL1B/F2	2
GO:0051282	regulation of sequestering of calcium ion	0.181818	115/18862	0.00195523	0.00840607	0.00248629	CCR5/F2	2
GO:0032874	positive regulation of stress-activated MAPK cascade	0.181818	116/18862	0.0019889	0.00848886	0.00251078	TLR4/IL1B	2
GO:0043500	muscle adaptation	0.181818	118/18862	0.00205707	0.00871664	0.00257815	IL1B/AGT	2
GO:0070304	positive regulation of stress-activated protein kinase signaling cascade	0.181818	118/18862	0.00205707	0.00871664	0.00257815	TLR4/IL1B	2
GO:0051208	sequestering of calcium ion	0.181818	119/18862	0.00209157	0.00879952	0.00260266	CCR5/F2	2
GO:0014066	regulation of phosphatidylinositol 3-kinase signaling	0.181818	127/18862	0.00237745	0.0098268	0.00290651	AGT/F2	2
GO:0035296	regulation of tube diameter	0.181818	127/18862	0.00237745	0.0098268	0.00290651	AGT/ACE	2
GO:0097746	blood vessel diameter maintenance	0.181818	127/18862	0.00237745	0.0098268	0.00290651	AGT/ACE	2
GO:0035150	regulation of tube size	0.181818	128/18862	0.00241442	0.00994471	0.00294138	AGT/ACE	2

## Sheet: GO.mf
ID	Description	GeneRatio	BgRatio	pvalue	p.adjust	qvalue	gene	Count
GO:0048018	receptor ligand activity	0.454545	486/18337	5.18721e-06	0.00019552	6.95698e-05	IL6/IL1RN/IL1B/AGT/F2	5
GO:0030546	signaling receptor activator activity	0.454545	492/18337	5.50761e-06	0.00019552	6.95698e-05	IL6/IL1RN/IL1B/AGT/F2	5
GO:0019955	cytokine binding	0.272727	136/18337	6.30397e-05	0.000752746	0.000267842	IL1RN/CX3CR1/CCR5	3
GO:0070851	growth factor receptor binding	0.272727	141/18337	7.01918e-05	0.000752746	0.000267842	IL6/IL1RN/IL1B	3
GO:0008083	growth factor activity	0.272727	162/18337	0.000106021	0.000752746	0.000267842	IL6/AGT/F2	3
GO:0005125	cytokine activity	0.272727	235/18337	0.000317796	0.00173566	0.000617579	IL6/IL1RN/IL1B	3
GO:0005126	cytokine receptor binding	0.272727	270/18337	0.000477263	0.0024204	0.000861226	IL6/IL1RN/IL1B	3
GO:0005149	interleukin-1 receptor binding	0.181818	17/18337	4.42758e-05	0.000752746	0.000267842	IL1RN/IL1B	2
GO:0016493	C-C chemokine receptor activity	0.181818	23/18337	8.22044e-05	0.000752746	0.000267842	CX3CR1/CCR5	2
GO:0019957	C-C chemokine binding	0.181818	24/18337	8.96482e-05	0.000752746	0.000267842	CX3CR1/CCR5	2
GO:0001637	G protein-coupled chemoattractant receptor activity	0.181818	26/18337	0.000105495	0.000752746	0.000267842	CX3CR1/CCR5	2
GO:0004950	chemokine receptor activity	0.181818	26/18337	0.000105495	0.000752746	0.000267842	CX3CR1/CCR5	2
GO:0001530	lipopolysaccharide binding	0.181818	32/18337	0.000160686	0.00101173	0.000359993	TLR4/F2	2
GO:0019956	chemokine binding	0.181818	33/18337	0.000170997	0.00101173	0.000359993	CX3CR1/CCR5	2
GO:0004896	cytokine receptor activity	0.181818	97/18337	0.00147662	0.00698934	0.00248694	CX3CR1/CCR5	2

## Sheet: GO.cc
ID	Description	GeneRatio	BgRatio	pvalue	p.adjust	qvalue	gene	Count
GO:0009897	external side of plasma membrane	0.454545	402/19520	1.50747e-06	2.26121e-05	9.52087e-06	TLR4/CX3CR1/CCR5/ACE/F2	5

## Sheet: KEGG
ID	Description	GeneRatio	BgRatio	pvalue	p.adjust	qvalue	gene	Count
hsa05171	Coronavirus disease - COVID-19	0.636364	232/8108	4.29788e-09	3.52426e-07	1.49295e-07	TLR4/NLRP3/MBL2/IL6/IL1B/ACE/F2	7
hsa05130	Pathogenic Escherichia coli infection	0.454545	197/8108	3.30232e-06	9.02635e-05	3.82374e-05	TLR4/NLRP3/IL6/IL1B/F2	5
hsa04060	Cytokine-cytokine receptor interaction	0.454545	295/8108	2.37783e-05	0.00032497	0.000137664	IL6/IL1RN/IL1B/CX3CR1/CCR5	5
hsa05133	Pertussis	0.363636	76/8108	2.2384e-06	9.02635e-05	3.82374e-05	TLR4/NLRP3/IL6/IL1B	4
hsa05142	Chagas disease	0.363636	102/8108	7.28133e-06	0.000149267	6.32326e-05	TLR4/IL6/IL1B/ACE	4
hsa05135	Yersinia infection	0.363636	137/8108	2.34831e-05	0.00032497	0.000137664	TLR4/NLRP3/IL6/IL1B	4
hsa05164	Influenza A	0.363636	172/8108	5.74504e-05	0.000523437	0.000221739	TLR4/NLRP3/IL6/IL1B	4
hsa04621	NOD-like receptor signaling pathway	0.363636	185/8108	7.63822e-05	0.000577814	0.000244774	TLR4/NLRP3/IL6/IL1B	4
hsa05417	Lipid and atherosclerosis	0.363636	215/8108	0.00013706	0.000936577	0.000396753	TLR4/NLRP3/IL6/IL1B	4
hsa05132	Salmonella infection	0.363636	249/8108	0.000241683	0.00128705	0.00054522	TLR4/NLRP3/IL6/IL1B	4
hsa05144	Malaria	0.272727	50/8108	3.51704e-05	0.000411996	0.00017453	TLR4/IL6/IL1B	3
hsa05134	Legionellosis	0.272727	57/8108	5.22323e-05	0.000523437	0.000221739	TLR4/IL6/IL1B	3
hsa05321	Inflammatory bowel disease	0.272727	65/8108	7.75117e-05	0.000577814	0.000244774	TLR4/IL6/IL1B	3
hsa05410	Hypertrophic cardiomyopathy	0.272727	90/8108	0.000204634	0.00128705	0.00054522	IL6/AGT/ACE	3
hsa05323	Rheumatoid arthritis	0.272727	93/8108	0.000225531	0.00128705	0.00054522	TLR4/IL6/IL1B	3
hsa04061	Viral protein interaction with cytokine and cytokine receptor	0.272727	100/8108	0.000279572	0.00128705	0.00054522	IL6/CX3CR1/CCR5	3
hsa04933	AGE-RAGE signaling pathway in diabetic complications	0.272727	100/8108	0.000279572	0.00128705	0.00054522	IL6/IL1B/AGT	3
hsa05146	Amoebiasis	0.272727	102/8108	0.000296421	0.00128705	0.00054522	TLR4/IL6/IL1B	3
hsa04620	Toll-like receptor signaling pathway	0.272727	104/8108	0.000313914	0.00128705	0.00054522	TLR4/IL6/IL1B	3
hsa04625	C-type lectin receptor signaling pathway	0.272727	104/8108	0.000313914	0.00128705	0.00054522	NLRP3/IL6/IL1B	3
hsa05162	Measles	0.272727	139/8108	0.000735586	0.00271539	0.00115029	TLR4/IL6/IL1B	3
hsa04217	Necroptosis	0.272727	159/8108	0.00108767	0.00356754	0.00151128	TLR4/NLRP3/IL1B	3
hsa05152	Tuberculosis	0.272727	180/8108	0.00155696	0.00472856	0.00200311	TLR4/IL6/IL1B	3
hsa05163	Human cytomegalovirus infection	0.272727	225/8108	0.00295024	0.00863999	0.00366007	IL6/IL1B/CCR5	3
hsa04614	Renin-angiotensin system	0.181818	23/8108	0.000416856	0.00162772	0.000689536	AGT/ACE	2
hsa01523	Antifolate resistance	0.181818	31/8108	0.000761633	0.00271539	0.00115029	IL6/IL1B	2
hsa05143	African trypanosomiasis	0.181818	37/8108	0.00108602	0.00356754	0.00151128	IL6/IL1B	2
hsa05332	Graft-versus-host disease	0.181818	42/8108	0.00139881	0.00441163	0.00186886	IL6/IL1B	2
hsa04623	Cytosolic DNA-sensing pathway	0.181818	63/8108	0.00312396	0.00883326	0.00374195	IL6/IL1B	2
